# Supplementary material for: High variability phonetic training in adaptive adverse conditions is rapid, effective, and sustained
Source: PLoS One. 2018 Oct 9;13(10):e0204888. doi: 10.1371/journal.pone.0204888 (PMC6177151; doi:10.1371/journal.pone.0204888)
Supplement: S2 File — Participants' percentag of correct identifications for the conditions in each experiment. (XLSX) [file pone.0204888.s002.xlsx]

## Sheet: Experiment 1
subject_nr	pre_td-initial	post_td_initial	pre_td-final	post_td-final	pre_ea	post_ea	pre_ea-trained	post_ea-trained	pre _ea-untrained	post_ea-untrained
600	100	100	62.5	59.37	62.5	62.5	62.5	65.62	62.5	59.37
601	100	93.75	56.25	71.87	67.19	59.37	81.25	65.62	53.12	53.12
603	96.87	100	59.37	84.37	75	56.25	87.5	59.37	62.5	53.12
604	96.87	96.87	65.62	68.75	67.19	79.69	65.62	71.87	68.75	87.5
605	100	100	90.62	90.62	89.06	93.75	84.37	87.5	93.75	100
606	100	100	68.75	68.75	70.31	79.69	56.25	71.87	84.37	87.5
607	93.75	100	87.5	78.12	67.19	85.94	59.37	87.5	75	84.37
620	100	100	93.75	90.62	84.37	92.19	78.12	96.87	90.62	87.5
621	100	100	81.25	71.87	67.19	73.44	71.87	78.12	62.5	68.75
623	100	100	81.25	75	81.25	90.62	81.25	96.87	81.25	84.37
624	96.87	90.62	62.5	59.37	78.12	87.5	81.25	93.75	75	81.25
625	93.75	100	56.25	59.37	67.19	78.12	71.87	84.37	62.5	71.87
626	100	100	96.87	93.75	73.44	67.19	81.25	71.87	65.62	62.5
627	100	100	68.75	78.12	73.44	75	78.12	71.87	68.75	78.12
650	96.87	100	75	78.12	76.56	89.06	81.25	81.25	71.87	96.87
651	96.87	96.87	90.62	75	57.81	68.75	62.5	71.87	53.12	65.62
652	96.87	100	78.12	87.5	90.62	100	87.5	100	93.75	100
653	100	96.87	53.12	65.62	59.37	54.69	59.37	59.37	59.37	50
654	96.87	100	75	65.62	79.69	92.19	68.75	90.62	90.62	93.75
656	100	93.75	53.12	68.75	59.37	57.81	56.25	59.37	62.5	56.25
657	93.75	100	78.12	84.37	56.25	68.75	62.5	65.62	50	71.88
670	100	100	53.12	56.25	65.62	84.37	65.62	90.62	65.62	78.12
671	100	100	68.75	68.75	68.75	84.37	65.62	87.5	71.87	81.25
672	100	100	68.75	65.62	82.81	78.12	78.12	75	87.5	81.25
674	96.87	96.87	84.37	90.62	85.94	84.37	84.37	87.5	87.5	81.25
675	100	96.87	68.75	59.37	64.06	62.5	68.75	62.5	59.37	62.5
676	100	100	68.75	68.75	73.44	84.37	71.87	90.62	75	78.12
677	100	96.87	96.87	84.37	89.06	85.94	90.62	90.62	87.5	81.25

## Sheet: Experiment 2
subject_nr	pre_td-initial	post_td_initial	pre_td-final	post_td-final	pre_ea	post_ea	pre_ea-trained	post_ea-trained	pre _ea-untrained	post_ea-untrained
501	100	71.87	93.75	100	81.25	92.19	90.62	87.5	96.87	96.87
502	100	53.12	75	100	78.12	87.5	75	81.25	75	93.75
503	93.75	62.5	79.69	100	56.25	84.37	71.87	78.12	87.5	90.62
505	100	90.62	95.31	100	93.75	100	90.62	100	100	100
506	93.75	75	81.25	100	93.75	93.75	81.25	93.75	81.25	93.75
507	100	65.62	71.87	100	87.5	82.81	56.25	87.5	87.5	78.12
508	87.5	68.75	73.44	93.75	46.87	87.5	59.37	81.25	87.5	93.75
509	100	87.5	95.31	96.87	90.62	95.31	93.75	93.75	96.87	96.87
510	93.75	65.62	82.81	96.87	81.25	90.62	78.12	87.5	87.5	93.75
511	100	87.5	67.19	100	93.75	75	65.62	78.12	68.75	71.87
512	93.75	71.87	68.75	100	78.12	78.12	62.5	81.25	75	75
513	100	62.5	64.06	96.87	65.62	67.19	71.87	65.62	56.25	68.75
514	96.87	71.87	73.44	96.87	71.87	78.12	75	78.12	71.87	78.12
515	100	62.5	59.37	96.87	87.5	68.75	56.25	78.12	62.5	59.37
516	100	93.75	93.75	100	100	93.75	90.62	87.5	96.87	100
517	100	93.75	75	96.87	87.5	92.19	78.12	90.62	71.87	93.75
518	96.87	100	89.06	100	96.87	90.62	96.87	87.5	81.25	93.75
519	100	90.62	76.56	100	93.75	79.69	81.25	87.5	71.87	71.87
520	100	71.87	79.69	100	93.75	81.25	75	81.25	84.37	81.25
550	96.87	56.25	50	100	71.87	81.25	65.62	87.5	34.37	75
551	93.75	78.12	75	100	81.25	92.19	84.37	96.87	65.62	87.5
552	96.87	59.37	71.87	96.87	59.37	87.5	78.12	90.62	65.62	84.37
553	100	87.5	75	100	87.5	95.31	81.25	100	68.75	90.62
554	96.87	78.12	78.12	93.75	87.5	84.37	90.62	87.5	65.62	81.25
557	96.87	87.5	92.19	96.87	90.62	98.44	100	96.87	84.37	100
558	84.37	50	82.81	96.87	65.62	85.94	84.37	90.62	81.25	81.25
559	100	90.62	92.19	100	96.87	98.44	96.87	96.87	87.5	100
560	100	96.87	87.5	100	96.87	89.06	90.62	96.87	84.37	81.25
561	96.87	75	87.5	100	65.62	87.5	96.87	84.37	78.12	90.62
562	96.87	75	92.19	87.5	65.62	89.06	93.75	93.75	90.62	84.37
563	96.87	71.87	50	93.75	84.37	57.81	43.75	56.25	56.25	59.37
564	100	84.37	84.37	100	90.62	92.19	84.37	100	84.37	84.37
565	100	75	64.06	100	93.75	81.25	62.5	84.37	65.62	78.12
566	100	84.37	76.56	100	84.37	95.31	87.5	100	65.62	90.62
567	96.87	96.87	71.87	100	90.62	76.56	68.75	71.87	75	81.25
568	96.87	78.12	73.44	100	84.37	70.31	71.87	65.62	75	75
569	87.5	84.37	71.87	100	90.62	87.5	75	84.37	68.75	90.62
570	90.62	56.25	71.87	100	68.75	79.69	75	90.62	68.75	68.75
571	93.75	62.5	68.75	100	84.37	82.81	68.75	78.12	68.75	87.5

## Sheet: Experiment 3
subject_nr	HVPT	pre_td-final	post_td-final	6m_post_td-final	pre_ea	post_ea	6m_post_ea	pre_ea-trained	post_ea-trained	6m_post_ea-trained	pre_ea-untrained	post_ea-untrained	6m_post_ea-untrained
501	AAC	71.875	81.25	90.625	93.75	92.19	96.875	90.625	87.5	93.75	96.875	96.875	100
503	AAC	62.5	56.25	81.25	79.6875	84.37	90.625	71.875	78.125	87.5	87.5	90.625	93.75
507	AAC	65.625	87.5	75	71.875	82.81	95.3125	56.25	87.5	96.875	87.5	78.125	93.75
511	AAC	87.5	93.75	68.75	67.1875	75	75	65.625	78.125	75	68.75	71.875	75
513	AAC	62.5	65.62	56.25	64.0625	67.19	62.5	71.875	65.625	62.5	56.25	68.75	62.5
514	AAC	71.875	71.87	75	73.4375	78.12	85.9375	75	78.125	84.375	71.875	78.125	87.5
515	AAC	62.5	87.5	75	59.375	68.75	75	56.25	78.125	68.75	62.5	59.375	81.25
550	AAC	56.25	71.87	71.875	50	81.25	75	65.625	87.5	78.125	34.375	75	71.875
552	AAC	59.375	59.37	65.625	71.875	87.5	95.3125	78.125	90.625	90.625	65.625	84.375	100
564	AAC	84.375	90.62	93.75	84.375	92.19	89.0625	84.375	100	90.625	84.375	84.375	87.5
565	AAC	75	93.75	87.5	64.0625	81.25	76.5625	62.5	84.375	68.75	65.625	78.125	84.375
567	AAC	96.875	90.62	96.875	71.875	76.56	71.875	68.75	71.875	75	75	81.25	68.75
569	AAC	84.375	90.62	65.625	71.875	87.5	71.875	75	84.375	71.875	68.75	90.625	71.875
571	AAC	62.5	84.37	75	68.75	82.81	82.8125	68.75	78.125	75	68.75	87.5	90.625
603	fixed	59.375	84.375	78.125	75	56.25	71.875	87.5	59.375	68.75	62.5	53.125	75
604	fixed	65.625	68.75	59.375	67.1875	79.6875	59.375	65.625	71.875	50	68.75	87.5	68.75
605	fixed	90.625	90.625	90.625	89.0625	93.75	96.875	84.375	87.5	93.75	93.75	100	100
607	fixed	87.5	78.125	93.75	67.1875	85.9375	79.6875	59.375	87.5	87.5	75	84.375	71.875
623	fixed	81.25	75	75	81.25	90.625	89.0625	81.25	96.875	93.75	81.25	84.375	84.375
624	fixed	62.5	59.375	59.375	78.125	87.5	84.375	81.25	93.75	96.875	75	81.25	71.875
625	fixed	56.25	59.375	65.625	67.1875	78.125	73.4375	71.875	84.375	84.375	62.5	71.875	62.5
650	fixed	75	78.125	93.75	76.5625	89.0625	95.3125	81.25	81.25	93.75	71.875	96.875	96.875
652	fixed	78.125	87.5	96.875	90.625	100	96.875	87.5	100	96.875	93.75	100	96.875
654	fixed	75	65.625	62.5	79.6875	92.1875	92.1875	68.75	90.625	96.875	90.625	93.75	87.5
656	fixed	53.125	68.75	50	59.375	57.8125	56.25	56.25	59.375	59.375	62.5	56.25	53.125
674	fixed	84.375	90.625	93.75	85.9375	84.375	89.0625	84.375	87.5	87.5	87.5	81.25	90.625
677	fixed	96.875	84.375	71.875	89.0625	85.9375	85.9375	90.625	90.625	90.625	87.5	81.25	81.25
